# Supplementary material for: A Comparison Between Recombinant Listeria GAPDH Proteins and GAPDH Encoding mRNA Conjugated to Lipids as Cross-Reactive Vaccines for Listeria, Mycobacterium, and Streptococcus
Source: Front Immunol. 2021 Apr 19;12:632304. doi: 10.3389/fimmu.2021.632304 (PMC8092121; doi:10.3389/fimmu.2021.632304)
Supplement: Supplementary file 1 [file Data_Sheet_1.zip]

Archive with 2 entries (2 files):
- Supplementary Material Data Sheet 1.pdf
- Supplementary Material Figure 1.pdf
